# Supplementary material for: Vaccination to prevent T cell subversion can protect against persistent hepacivirus infection
Source: Nat Commun. 2019 Mar 7;10:1113. doi: 10.1038/s41467-019-09105-0 (PMC6405742; doi:10.1038/s41467-019-09105-0)
Supplement: Supplementary file 4 — Source Data [file 41467_2019_9105_MOESM4_ESM.xlsx]

## Sheet: Figure 1
Figure 1a
	week	viremia																		serum ALT
	0	ND	ND	ND	ND	ND	ND	ND	ND	ND	ND	ND	ND	ND	ND	ND	ND	ND	ND	50.4367	24.9212	40.7512
	1	109936200	270000000	277000000	230239700	327000000	111000000	119000000	450000000	360000000	106000000	166000000	143000000	220000000	186000000	174000000	470000000	395000000	481000000	42.2133	56.8187	44.6506	44.6506	58.3696
	2	164469500	204000000	426000000	154574500	296000000	290000000	587000000	455000000	384000000	1550000000	362000000	204000000	274000000	579000000	275000000	321000000			41.8692	40.1642	51.8917	41.5261	37.8203
	3	5405000000	1040000000	769000000	151225796	136000000	238000000	179000000	129000000	384000000	242000000	4.15834e+08	5.18043e+08							38.152	38.152	56.4335	34.2386	70.1049
	4	459958100	947000000	747000000	411381100	437000000	69253670	167000000	1.20127e+08	1.77091e+08	316000000	211000000								35.5267	37.8203	41.8692	32.3374	42.2133
	5	72772780	128000000	34373610	51705640	76147010	1.548e+08	1.72509e+08	65809896	89782148	152000000	64357837								46.7798	28.9478	37.8203	37.4895	42.5584
	6	105955700	71471910	123000000	48621760	24764940	83405808	75310117	165000000	537000000	4.08707e+08	7.55531e+08	5.36377e+08							69.1822	8.83762	15.0676
	7	353723800	340000000	142673500	51161090	54550760	89479449	61752847												35.8538	28.9051	31.6567
	8	2.86963e+07	1.54859e+08	3.0109e+06	22709606	27778148	25238482	35134669	21741083	13954039										52.7155	21.5294	5.80959
	9	42307375	34501177	6777471	5665806	8480498	25238482	35134669												52.7155	26.8657	22.8495
	10	31537806	63656906	6215480	6810178	3557167														28.4726	38.3025	31.2061
	14	3.4442e+07	5.94491e+07	1.45487e+07	1.16013e+08	436661543	3.16472e+08	3.00596e+08	1.04227e+08	1.67394e+08										50.9631	21.0534	31.6675
	50	29577960	9547912	2119290	883112															50.7418	72.3914	89.9817	56.1542
Figure 1b	Liver
	week	Core									NS3_1									NS3_2									NS4
	0	0	0	0							0	0	0							0	0	0							0	0	0
	2	0	0	0							0	0	0							0	0	0							0	0	0
	4	0	0								0	0	0							0	0	0							0	0	0
	6	0	0	1285							0	0	0							0	0	95							0	0	0
	8	1815	508.333	1585							0	0	0							0	0	0							0	0	0
	14	492.5	1467.5	1060	985	85	752.5	292.5	540	577.5	0	515	0	0	0	0	0	70	0	0	512.5	75	0	0	0	0	240	0	0	0	0	0	0	0	0	0	0
	26	195	555								0	80								50	247.5								0	0
Figure 1c
	CD4 IFNy	Liver									Spleen
	Core	0.185	0.028	0.275	0.117	0.446	0.467	0.087	0.296	0.717	0.194	0	0.047	0.149	0.058	0.118	0.416	0.903	0.286
	NS3_1	0	0	0	0.035	0	0	0	0.231	0	0	0.035	0	0	0	0	0	0	0
	NS3_2	0	0	0	0	0	0	0	0.315	0	0	0	0	0	0	0	0	0.167	0
	NS4	0	0	0	0	0	0	0	0	0	0	0	0	0	0	0	0	0	0
	CD8 IFNy	Liver						Spleen
	Core	0	0	0	0	0	0	0.029	0.021	0.021	0	0	0
	NS3_1	0	0	0.017	0	0	0	0.019	0.043	0.03	0	0	0
	NS3_2	0	0	0	0	0	0	0.01	0.051	0	0	0	0
	NS4	0	0	0.026	0	0	0	0.042	0.021	0	0	0	0
Figure 1d
	CD4 IFNy/TNFa	Liver						Spleen
	Core	0.047	0	0.094	0.01	0.095	0.288	0.033	0	0.025	0.043	0.019	0.012
	NS3_1	0	0	0	0.014	0	0	0	0	0	0.008	0.007	0
	NS3_2	0	0	0	0	0	0	0	0	0.014	0.007	0	0
	NS4	0	0	0	0	0	0	0	0	0.008	0.018	0	0
	CD8 IFNy/TNFa	Liver						Spleen
	Core	0	0	0	0	0	0	0.01	0	0	0	0	0
	NS3_1	0	0	0	0	0	0	0	0	0	0	0	0
	NS3_2	0	0.012	0	0	0	0	0	0	0	0	0.011	0
	NS4	0	0	0	0	0	0	0.011	0	0	0	0	0.032
Figure 1e
	0.878079
	7.68747
	20.4027
Figure 1f
	IFNy						TNFa						IFNyTNFa
	59.921	65.385	64.912	61.0063	76.8844	43.2584	27.381	0	12.719	38.9937	9.04523	25.0936	12.698	34.615	22.368	0	14.0703	31.6479
Figure 1g
		Rep1	Rep2	Rep3	Rep4
	Media	10	0	80	33.75
	P1	7.5	28.5714	80	12.5
	P2	182.5	17.1429	40	32.5
	P3	90	22.8571	77.5	142.5
	P4	77.5	0	85	40
	P5	32.5	28.5714	32.5	12.5
	P6	50	5.71429	20	67.5
	P7	45	62.8571	185	62.5
	P8	40	62.8571	40	10
	P9	1687.5	537.143	747.5	2332.5
	P10	165	5.71429	107.5	5
	P11	74.2857	102.5	342.5
	P12	1627.5	1108.57	657.5	1090
	P13	1030	771.428	1147.5	2200
	P14	75	0	55	107.5
	P15	91.4286	192.5	230
	P16	310	222.857	107.5
	P17	1510	834.286	1085	2622.5
	P18	222.5	154.286	500	725
	P19	30	0	65	72.5
	P20	500	148.571	512.5	950
	P21	12.5	40	90	267.5
	P22	425	308.571	565	1087.5
	P23	152.5	51.4286	37.5	40
	P24	35	0	17.5	7.5

## Sheet: Figure 2
Figure 2a	Liver
	Week	frequency
	0	0.006	0	0
	7	0.016	0	0
	14	0.042	0.236	0.629	0.029	0.051	0.719	0.031
	21	0	0.006	0.006	0.016
	28	0.008	0.04	0.013	0.019
	98	0.011	0.02	0.015
Figure 2d
	Marker	Tet+				Tet-
	GzmB	36.39	37.4	42.2	42.3	18.36	35.4	31.4	37
	CD44H	81.8	68.4	80.6	57.7	84.1	74.5	76.1	75.2
	AnxV	6.25	7.4	2.33	2.64	0.602	0.512	0.287	1.156

## Sheet: Figure 3
Figure 3c	Ad-null
		viremia
	days post infection	R551	R552	R553	R554	R555	R556
	0	ND	ND	ND	ND	ND	ND
	4	26792783	9483234	19298295	14606936	13545758	7838039
	7	68998755	24274705	21720643	12796604	17838098	23863305
	10	49789399	28007522	35952892	15380670	15906009	38078963
	14	7075810	16349507	51781874	28389507	72831873	43926434
	17	51605358	66768816	75570359	31150005	36694303	62152176
	21	10399848	106000000	83297708	34316874	44568535	61750493
	28	14332933	22418399	25348155	32850255	31140522	17928342
	35	104000000	29745844	65971621	26374163	15197756	32839856
	42	213000000	136000000	183000000	160000000	129000000	64367479
	56	753743203	336411914	24059745	209011794	77752896	360684844
Figure 3d	Ad-Nsmut
		viremia
	days post infection	R557	R558	R559	R560	R561	R562	R597	R598	R599
	0	ND	ND	ND	ND	ND	ND	ND	ND	ND
	4	ND	20445039	2441809	33806687	39562511	17777565	6.26654e+07	2.24105e+07	578283
	7	7561.15	684832	ND	105000000	30026129	12842752	3.84972e+06	ND	ND
	10	112894	ND	ND	25079911	13451122		ND	ND	ND
	14	ND	2270024	ND	46547706	29284999	ND	ND	ND	ND
	17	ND	ND	ND	48405260	47584581	ND
	21	ND	47890633	ND	33143628	74965958	ND	ND	ND	ND
	28	ND	131000000	ND	54238239	63250873	ND	ND	ND	ND
	35	ND	41310246	ND	43360945		ND
	42	ND	111000000	ND	141000000	110000000	ND
	56	ND	56564685	ND	341910908	193025559	ND
	57							ND	ND	ND

## Sheet: Figure 4
Figure 4c
IFNyTNFa	Day	Liver			Spleen
	0	1.51	0.521	0.926	0.165	0.014	0.093
	9	1.726	2.268	0.749	0.688	0.512	0.244
IFNy	Day	Liver			Spleen
	0	2.9	1.039	1.564	0.284	0.059	0.142
	9	4.414	5.413	2.104	1.22	0.83	0.433
TNFa	Day	Liver			Spleen
	0	1.822	0.874	1.215	0.259	0.041	0.111
	9	2.321	2.758	0.929	0.79	0.6	0.307
Figure 4d
IFNyTNFa	Day	Liver			Spleen
	0	0.022	0.011	0.011	0.031	0.006	0.005
	9	2.21	1.629	1.52	0.056	0.04	0.018
IFNy	Day	Liver			Spleen
	0	0.061	0.025	0.028	0.061	0.027	0.021
	9	8.025	5.405	7.331	0.152	0.151	0.085
TNFa	Day	Liver			Spleen
	0	0.101	0.071	0.048	0.051	0.014	0.012
	9	2.382	1.797	1.667	0.093	0.054	0.051
Figure 4e
	Day	IFNy			TNFa			IFNy/TNFa
	0	42.2321	37.2126	34.4307	9.8922	25.3592	15.5963	47.8757	37.4282	49.973
	9	52.8094	53.2859	59.3257	13.2809	8.2995	7.8809	33.9096	38.4146	32.7933
Figure 4f
	Day	IFNy			TNFa			IFNy/TNFa
	0	27.8571	16.4706	26.1538	56.4286	70.5882	56.9231	15.7143	12.9412	16.9231
	9	70.9406	67.7552	77.4364	2.0983	3.0145	1.9897	26.9611	29.2302	20.5739

## Sheet: Figure 5
Figure 5a											Figure 5d
	days post infection	IgG1				OX8						days post infection	IgG2a				OX38
	0	0.917	0.8255	1.071	1.0735	0	0	0	0			0	5.25	3.735	4.2975	5.98	0.17485	0.135	0.21255	0.22545
	4	0.755	0.9035	0.8635	1.0075	0	0	0	0			2					0	0.0486	0	0.01628
	7	1.6215	3.423	2.3635	2.97	0	0	0	0			4	2.709	1.9175	3.852	3.192	0.1939	0.154	0.21615	0.2123
	10	1.722	1.694	1.22	1.39	0	0	0	0			7	6.3072	3.136	7.1568	8.556	0.12096	0.1408	0.21312	0.19224
	14	1.017	0.3806	2.196	0.9	0	0	0	0			10	6.2208	4.4968	6.1376	4.768	0.79024	0.872	0.5328	0.80608
	17	0.6594	0.5548	0.891	1.071	0	0	0	0			14	5.3424	3.5464	3.232	4.152	1.128	1.3152	1.9296	0.8176
	21	1.44	0.6489	1.39		0	0	0	0			17		3.464	3.992	5.096	1.3536	1.9872		2.352
	24					0.00312	0	0	0			28	4.448	2.0088	3.1488	4.732	2.496	2.4	1.88	1.6128
	28	1.2324	0.9268	1.215	0.4485	0.0762	0	0.00259	0.1152			42	4.6176	3.2736	3.928	5.184	3.168	3.2032	3.328	1.944
	35	1.6405	0.9785	1.0355	0.6885	0.1687	0.03642	0.0935	0.2664
	42	1.221	0.8928	1.216	0.728	0.44115	0.3159	0.1701	0.404
	49					0.5664	0.44856	0.39872	0.44632
	56	1.048	0.936	1.2032	1.1176	0.6448	0.5976	0.468	0.52704
	84	1.4328	0.8856	1.0304	1.3032	0.9648	0.6496	0.60672	0.54144
Figure 5b											Figure 5e
	days post infection	R563	R564	R565	R566							days post infection	R502	R503	R504	R505
	0	ND	ND	ND	ND							0	ND	ND	ND	ND
	4	1446366	ND	ND	2497566							4	ND	73406	26383.1	ND
	7	ND	ND	ND	ND							7	ND	ND	ND	ND
	10	ND	ND	ND	ND							10	ND	ND	ND	ND
	14	ND	ND	ND	ND							14	ND	ND	ND	5227053
	17	ND	662817	ND	ND							17		64997.1		9468.94
	21	ND	954563	ND	ND							21	ND	ND	19335.6	ND
	28	ND	ND	ND	ND							28	ND	ND	ND	ND
	35	ND	ND	ND	ND							42	ND	ND	ND	ND
	42	ND	ND	ND	ND
	56	ND	ND	ND	ND						Figure 5f
	70	ND	ND	ND	ND							days post infection	R506	R507	R508	R509
	84	ND	ND	ND	ND							0	ND	ND	ND	ND
												4	606074	ND	279886	ND
Figure 5c												7	8729249	31206.4	ND	ND
	days post infection	R567	R568	R569	R570							10	1550634	ND	ND	ND
	0	ND	ND	ND	ND							14	ND	245103	ND	ND
	4	ND	3693943	430326	ND							17	255000000	267000000	38462501	219000000
	7	ND	377859	ND	ND							21	348000000	270000000	118000000	272000000
	10	2112579	8727688	198000000	25509994							28	842000000	603000000	245000000	518000000
	14	193000000	3950541	15300308	27935316							42	478696743	275432424	87758947	183121963
	17	1.26521e+07	2.06167e+06	6.75673e+07	1.21518e+07							126	275432424	87758947	478696743	183121963
	21	355119	2.06925e+06	1.10734e+07	15318479
	28	16736.9	7051716	ND	202864
	35	645868	851056	165210	479020
	42	ND	109117	7770.87	2.05607e+06
	49	16926	15181897	103875	ND
	56	ND	ND	24191.3	244197
	70	156164	8344.95	57551.5	ND
	84	ND	ND	ND	ND

## Sheet: Supplemental Figure 3
Supplemental Figure 3b
	days post infection	Liver		Spleen
	10	4.87	1.78	14.9947	4.11446
	14	11.6761	0.020661	8.42912	9.52381

## Sheet: Supplemental Figure 4
Supplemental Figure 4a
	NS3				NS4				Hexon
	1275	1030	1062.5	902.5	0	157.5	297.5	50	775	742.5	1017.5	867.5

## Sheet: Supplemental Figure 5
Supplemental Figure 5a
	Resolvers
		ALT
	days post infection	R557	R559	R562	R597	R598	R599
	0	71.0383	31.7984	75.0976	45.3294	85.9224	80.51
	7	88.6286	75.0976	154.93	129.222	89.9817	65.6259
	14	46.6825	52.0949	79.1569	57.5073	57.5073	65.6259
	21	65.6259	53.448	68.3321	48.0356	57.5073	42.6232
	28	35.8577	79.1569	81.8631	46.6825	112.984	49.3887
	56	68.3321	87.2755	71.0383	99.4534	94.041	87.2755
Supplemental Figure 5b
	Non-resolvers	ALT
	days post infection	R558	R560	R561
	0	39.917	77.8038	31.7984
	7	88.6286	122.456	94.041
	14	111.631	62.9197	118.397
	21	77.8038	73.7445	72.3914
	28	66.979	27.7391	76.4507
	42		84.5693
	56	57.5073		84.5693

## Sheet: Supplemental Figure 7
Supplemental Figure 7c
CD8 IFNy	Day	Liver			Spleen
	14	0	0	0	0	0	0
	100	0	0	0	0	0	0
CD8 TNFa	Day	Liver			Spleen
	14	0.013	0.05	0.024	0	0	0
	100	0.09	0	0	0.007	0	0.022
CD8 IFNyTNFa	Day	Liver			Spleen
	14	0	0.003	0	0	0	0
	100	0.006	0	0	0	0	0.007
Supplemental Figure 7d
CD4 IFNy	Day	Liver			Spleen
	14	0.077	0.167	0.084	0	0	0
	100	0	0	0	0	0	0
CD4 TNFa	Day	Liver			Spleen
	14	0	0.129	0.085	0	0	0
	100	0	0	0	0.009	0.005	0.009
CD4 IFNyTNFa	Day	Liver			Spleen
	14	0	0.018	0	0	0	0
	100	0.004	0	0	0	0	0

## Sheet: Supplemental Figure 8
Ext Data Figure 8c
		IFNy			TNFa			IFNyTNFa
	IgG1	4.251	2.6333	2.839	0.902	0.283	0.627	0.694	0.222	0.514
	anti-CD8α	1.2235	0.764	0.351	0	0	0	0	0	0
Ext Data Figure 8d		IFNy			TNFa			IFNyTNFa
	IgG1	79.7712	89.031	78.7602	4.66472	2.36434	3.82791	15.564	8.60465	17.4119
	anti-CD8α	100	100	100	0	0	0	0	0	0
